# Supplementary material for: Dysfunction of Human Estrogen Signaling as a Novel Molecular Signature of Polycystic Ovary Syndrome
Source: Int J Mol Sci. 2023 Nov 24;24(23):16689. doi: 10.3390/ijms242316689 (PMC10706349; doi:10.3390/ijms242316689)
Supplement: Supplementary file 1 [file ijms-24-16689-s001.zip]

Archive with 3 entries (3 files):
- Marie_Figure S1.pdf
- Marie_Table S1 .pdf
- Marie_Table S2.pdf
